# Supplementary material for: Turnover intention and its antecedents: The mediating role of work–life balance and the moderating role of job opportunity
Source: Front Psychol. 2023 Apr 3;14:1137945. doi: 10.3389/fpsyg.2023.1137945 (PMC10108846; doi:10.3389/fpsyg.2023.1137945)
Supplement: Supplementary file 1 [file Data_Sheet_1.CSV]

OPP1	OPP2	OPP3	OPP4	OPP5	OPP6	OPP7	OGR1	OGR2	OGR3	OGR4	OGR5	OGR6	OGR7	HRMP1	HRMP2	HRMP3	HRMP4	HRMP5	HRMP6	HRMP7	HRMP8	HRMP9	JBO1	JBO2	JBO3	JBO4	WLB1	WLB2	WLB3	WLB4	EIL1	EIL2	EIL3	EIL4	EIL5	EIL6
4	1	5	5	4	4	1	4	5	4	4	3	4	4	4	4	4	3	4	4	5	4	3	4	2	4	3	4	4	4	3	2	2	2	1	1	1
4	4	4	4	4	4	4	4	4	4	4	4	4	4	4	4	4	4	4	4	4	4	4	4	4	4	4	4	4	4	4	4	4	4	4	4	4
4	2	4	2	4	2	2	2	4	3	1	1	3	2	4	3	4	2	4	3	4	3	3	4	2	4	4	2	4	1	1	5	3	5	5	2	3
5	1	5	5	5	3	1	5	5	5	4	4	5	4	5	4	4	5	5	4	5	4	4	4	5	5	4	5	4	3	3	2	2	1	2	2	5
5	5	5	5	5	4	1	5	4	5	5	5	5	5	4	4	4	4	3	4	5	4	5	4	1	5	5	5	5	5	5	2	2	2	2	2	5
4	1	5	5	3	3	3	4	5	5	5	5	5	4	5	5	5	5	5	5	5	5	3	5	5	5	4	4	4	3	1	3	5	5	5	3	3
4	2	4	4	4	4	2	1	1	2	2	1	2	1	2	2	1	1	1	1	2	1	1	5	1	5	5	3	5	1	1	5	5	5	5	5	1
4	3	4	4	4	4	1	3	3	3	4	4	4	4	4	2	3	3	4	4	4	3	3	3	3	3	4	3	3	3	3	1	1	1	1	1	3
5	2	5	4	5	5	4	5	4	4	5	5	5	5	4	4	5	5	4	5	4	5	5	5	3	5	5	5	5	5	5	4	4	4	4	4	4
5	4	4	5	4	5	4	4	5	4	4	5	5	5	3	4	4	4	5	5	4	4	4	4	4	4	3	4	4	4	3	4	4	4	4	3	4
5	5	5	5	5	5	5	5	5	5	5	5	5	5	5	5	5	5	5	5	5	5	5	5	5	5	5	5	5	5	5	2	2	2	2	2	2
4	3	3	4	3	4	4	3	4	3	4	4	4	3	4	3	3	4	4	3	1	3	4	4	3	4	3	3	3	3	4	4	3	4	3	4	3
3	4	3	3	3	2	3	5	5	5	5	5	5	5	3	3	4	3	3	3	3	3	3	4	3	3	3	4	4	3	2	3	3	3	3	3	3
4	3	5	5	3	4	3	4	4	5	4	4	4	5	4	5	4	4	4	5	4	5	5	5	5	5	5	5	5	5	5	2	2	2	2	2	3
5	5	5	5	5	5	5	4	4	4	4	4	4	4	5	5	5	5	5	5	5	5	4	5	5	5	5	5	5	5	5	5	5	5	5	5	5
4	4	4	4	4	4	4	5	5	5	5	5	5	5	5	4	5	5	4	5	4	5	4	4	4	5	4	5	4	5	4	5	5	4	5	4	5
4	1	5	5	3	4	1	4	4	4	4	4	4	4	4	4	4	4	4	4	3	4	1	3	3	3	4	4	4	4	3	3	4	3	3	3	3
5	1	2	5	2	4	5	4	4	4	3	4	4	4	4	4	4	4	4	2	2	3	2	4	1	2	4	4	3	4	3	3	4	2	2	2	4
5	3	3	5	3	3	3	4	3	3	3	3	3	3	3	3	5	5	5	4	5	4	4	4	3	3	3	5	5	5	5	3	3	5	3	3	3
5	1	5	4	5	5	2	4	4	5	5	3	5	5	4	4	4	4	3	4	5	4	4	5	4	5	5	2	4	3	3	4	4	4	4	3	3
4	2	4	3	3	4	2	4	4	3	4	4	4	4	4	4	4	4	4	4	4	4	4	4	2	4	4	4	4	4	4	2	2	3	2	2	4
5	1	5	5	5	5	1	5	5	4	5	5	5	5	5	5	5	5	5	5	5	5	5	5	5	5	5	5	5	5	5	2	2	2	2	1	3
4	2	4	3	3	3	2	4	4	3	4	4	4	4	3	3	4	4	4	2	4	3	3	3	3	3	3	4	3	3	3	2	2	1	1	1	4
4	3	5	5	5	5	3	4	4	4	3	3	3	5	2	2	3	4	4	2	3	4	3	3	3	3	3	3	3	3	3	3	3	3	3	3	3
4	1	4	4	5	4	3	4	4	4	4	3	4	4	4	4	4	3	4	4	4	3	3	4	2	4	4	2	3	2	2	1	1	1	1	1	1
4	3	4	4	3	4	3	4	5	5	5	5	5	5	4	4	4	4	4	3	4	4	5	4	3	4	4	4	5	5	4	2	3	2	2	2	3
5	5	5	4	4	4	5	5	4	4	5	4	5	4	4	5	5	5	4	4	5	5	4	5	3	5	5	5	4	4	5	3	3	2	3	3	3
4	3	4	4	3	4	3	5	4	4	4	5	4	3	5	4	4	5	4	5	5	4	4	4	4	3	3	4	5	3	4	5	5	4	4	4	4
3	4	4	5	4	3	3	4	3	3	4	3	4	4	3	3	4	3	4	3	4	3	3	3	3	3	3	3	2	3	2	4	5	3	4	3	3
4	4	3	3	4	4	3	4	5	4	3	4	4	3	3	4	4	3	3	4	5	4	3	3	4	5	4	3	4	3	4	5	5	4	4	4	5
5	3	5	5	4	5	4	5	5	4	5	5	4	5	5	4	4	5	5	4	4	5	4	5	4	3	4	5	4	5	4	5	5	4	5	4	5
3	4	4	3	3	3	4	4	4	4	3	3	3	4	3	3	4	4	4	4	3	4	3	4	4	4	4	4	3	3	3	4	5	4	3	3	3
4	3	3	3	3	3	3	3	4	5	5	4	3	3	3	4	3	3	4	3	4	3	3	2	3	2	2	3	4	4	3	4	5	5	4	4	4
3	3	3	3	3	3	4	3	3	3	3	3	3	3	3	3	2	3	2	2	3	2	2	3	3	3	3	4	3	3	2	3	4	3	3	3	3
4	4	4	4	3	4	4	3	4	4	4	3	3	4	3	3	4	4	4	4	4	4	3	3	3	3	3	3	4	3	3	2	2	2	2	2	3
5	4	5	4	4	4	4	4	5	4	4	4	4	4	4	3	5	5	5	4	3	3	4	3	3	3	3	4	5	4	3	2	3	2	2	3	2
4	4	4	3	3	3	3	2	2	3	3	4	4	3	3	3	3	3	3	3	4	4	4	4	4	4	4	3	3	3	3	4	4	4	4	3	3
3	3	3	3	3	3	3	3	3	3	3	3	3	3	3	3	4	4	4	4	3	3	3	5	5	5	5	3	3	3	3	4	4	4	4	4	4
4	4	4	4	3	3	3	4	4	4	4	4	4	4	5	5	5	3	3	4	4	4	4	3	3	3	3	4	4	3	3	2	2	2	2	2	2
5	5	5	5	5	5	4	5	5	5	5	5	5	5	5	5	5	5	5	5	5	5	5	3	3	3	3	5	5	5	4	3	4	3	3	3	3
4	3	4	3	3	3	3	3	3	3	3	3	3	3	4	3	3	3	4	4	3	3	3	2	2	2	2	4	4	4	4	3	3	3	4	3	3
4	3	4	4	4	4	3	2	2	2	2	2	2	2	3	2	3	3	3	3	3	3	3	3	3	3	3	4	4	4	4	3	3	3	3	3	3
3	3	4	4	3	3	3	3	3	4	3	3	4	4	3	3	4	3	3	3	3	3	3	3	2	2	2	3	4	4	3	2	2	2	3	3	3
4	5	4	4	3	3	4	5	4	4	4	3	4	5	5	4	5	5	4	4	3	4	5	3	3	3	3	4	3	3	3	4	3	4	4	4	3
3	3	3	3	3	3	2	3	3	3	3	3	3	3	2	3	3	3	2	3	3	3	4	3	3	2	2	3	4	3	3	5	5	5	4	5	4
4	3	4	4	4	4	3	3	3	3	4	4	4	4	4	4	3	3	4	3	4	3	3	4	3	4	3	3	4	2	2	4	3	4	3	3	3
5	4	5	5	4	5	4	3	3	3	3	3	3	3	3	3	2	2	4	3	3	3	3	4	3	5	5	4	4	3	3	2	2	3	3	4	4
5	5	5	5	4	4	3	5	5	4	4	3	3	3	5	5	5	5	5	5	5	4	3	5	4	5	5	5	5	5	5	4	4	4	3	3	3
4	4	4	5	5	5	5	4	4	4	5	5	5	5	4	4	4	4	4	4	4	5	5	4	4	4	4	5	4	4	4	4	4	4	3	3	3
5	5	5	4	4	5	4	5	5	5	4	4	4	5	4	5	5	4	4	5	5	4	5	4	5	5	5	4	5	5	5	3	3	3	4	4	4
4	4	4	4	4	4	4	5	5	5	5	5	5	5	4	4	4	4	4	4	4	4	4	5	5	5	5	4	4	4	4	2	2	2	2	2	2
5	5	5	5	5	5	5	4	4	4	4	4	4	4	3	3	3	3	3	3	3	3	3	4	4	4	4	4	4	4	4	1	1	1	1	1	1
3	3	3	3	3	3	3	5	4	4	4	4	4	3	5	5	5	5	4	4	5	5	4	5	4	5	5	5	5	5	5	2	2	1	1	2	2
5	5	5	5	5	5	5	4	5	5	5	5	5	5	4	4	4	4	4	4	4	4	4	4	5	5	5	3	3	3	3	2	2	2	2	2	1
4	4	4	4	4	4	4	5	5	5	5	5	5	5	5	5	5	5	5	5	5	5	5	5	5	5	5	5	5	5	5	1	1	1	1	1	1
5	5	5	5	5	5	5	4	4	4	4	4	4	4	4	4	4	4	4	4	4	4	4	4	5	5	5	4	4	4	4	2	2	2	2	2	2
4	4	4	4	4	4	4	5	5	5	5	5	5	5	3	3	3	3	3	3	3	3	3	5	5	5	5	5	5	5	5	1	1	2	2	2	1
5	5	5	5	5	5	5	5	5	5	5	5	5	5	4	4	4	4	4	4	4	4	4	5	5	5	5	3	3	3	3	2	2	2	2	2	2
4	4	4	4	4	4	4	4	4	4	4	4	4	4	5	5	5	5	5	5	5	5	5	5	5	5	5	5	5	5	5	2	1	1	1	1	1
5	5	5	5	5	5	5	3	3	3	3	3	3	3	4	4	4	4	4	4	4	4	4	5	5	5	5	4	4	4	4	1	1	2	2	2	2
5	5	5	5	5	5	5	4	4	4	4	4	4	4	5	5	5	5	5	5	5	5	5	4	4	4	4	5	5	5	5	2	2	2	2	2	2
4	4	4	4	4	4	4	5	5	5	5	5	5	5	3	3	3	3	3	3	3	3	3	5	5	5	5	5	5	5	5	1	1	1	1	1	1
5	5	5	5	5	5	5	4	4	4	4	4	4	4	4	4	4	4	4	4	4	4	4	5	4	4	5	3	3	3	3	2	2	2	2	2	2
4	4	4	4	4	4	4	5	5	5	5	5	5	5	3	3	3	4	4	4	4	3	4	5	5	5	5	4	4	4	4	1	1	2	2	2	2
5	5	5	5	5	5	5	5	5	5	5	5	5	5	5	4	4	4	4	4	4	4	4	5	5	5	5	5	5	5	5	2	2	2	2	2	2
3	3	3	3	3	3	3	4	4	4	4	4	4	4	5	5	5	5	5	5	5	5	4	5	5	5	5	5	5	5	5	2	2	2	2	2	2
4	4	4	4	4	4	4	5	5	5	5	5	5	5	4	4	4	4	4	3	3	3	3	4	5	5	5	4	4	4	4	2	1	1	1	1	1
5	5	5	5	5	5	5	5	5	5	5	5	5	5	3	3	3	3	3	3	3	3	3	5	5	5	5	4	5	5	5	2	2	2	2	2	1
5	4	4	4	4	4	5	4	5	5	5	5	5	5	4	4	4	4	5	5	5	5	4	4	4	5	5	5	5	4	5	3	3	3	3	3	2
5	5	5	5	5	5	5	5	5	5	5	5	5	5	3	3	3	3	3	3	3	3	3	5	5	5	5	4	4	4	4	2	2	2	2	2	2
4	4	4	4	4	4	4	4	4	4	4	4	4	4	4	4	4	4	4	4	4	4	4	4	4	4	4	5	5	5	5	1	1	1	1	1	1
5	5	5	5	5	5	5	5	5	5	5	5	5	5	4	4	4	5	5	5	5	5	5	5	5	5	5	3	3	3	3	2	2	2	2	2	2
4	4	4	4	4	4	5	5	5	4	4	4	4	4	5	5	5	5	5	5	5	4	4	4	4	4	4	4	4	4	4	3	3	3	3	3	3
5	5	5	5	5	5	5	5	5	5	5	5	5	5	4	4	4	4	4	4	4	4	4	5	5	5	5	5	5	5	5	2	2	2	2	2	2
4	4	4	4	3	3	4	4	4	4	3	3	3	4	4	4	3	3	3	4	4	3	4	5	5	5	5	4	4	4	4	3	3	3	3	3	3
5	5	5	5	5	5	5	5	5	5	4	4	4	4	3	3	3	4	4	4	3	3	4	4	5	5	4	5	5	5	5	2	2	2	2	2	1
4	4	4	4	4	4	4	5	5	5	5	5	5	5	4	4	4	4	4	5	5	5	5	5	4	4	5	4	4	4	4	3	3	2	2	3	3
5	5	5	5	5	5	5	4	4	4	4	4	4	4	3	3	3	3	3	3	3	3	3	4	5	5	5	4	5	5	5	2	2	2	2	2	2
4	4	5	5	4	5	4	5	5	4	5	4	5	4	5	5	5	4	4	4	5	4	5	5	5	5	5	5	5	5	5	2	1	1	2	2	1
5	5	5	4	4	5	4	4	4	5	5	5	4	5	4	4	3	3	4	4	3	3	4	5	5	5	4	5	5	4	4	3	3	3	3	3	3
4	4	5	5	5	4	4	4	4	3	3	4	3	4	4	4	4	5	5	5	4	4	5	5	5	5	4	5	5	5	5	2	2	1	1	2	2
5	5	5	4	4	4	5	5	5	5	5	5	5	4	5	5	5	5	5	5	5	5	4	4	4	4	5	4	4	4	4	1	1	2	2	1	1
4	4	3	3	4	3	4	4	4	3	3	4	3	4	3	3	3	4	4	4	3	4	3	5	5	4	4	4	5	5	5	1	2	2	2	2	2
5	5	5	5	5	5	5	4	4	4	4	4	4	4	5	5	5	5	5	5	5	5	5	4	5	5	5	5	5	4	5	3	3	3	3	3	3
4	4	4	4	4	4	4	5	5	5	5	5	5	5	5	5	5	5	5	5	5	5	5	5	5	5	4	3	3	3	3	2	2	2	2	1	1
5	5	5	5	5	4	5	4	4	4	4	4	3	4	4	4	4	5	5	5	4	4	5	4	4	4	5	4	4	4	4	1	1	1	1	1	1
5	4	4	4	4	5	4	5	5	5	4	5	5	4	5	4	4	5	5	4	5	4	5	5	5	5	5	5	5	5	5	2	2	2	2	2	2
4	5	5	5	5	4	5	4	4	5	5	5	4	4	5	5	5	4	4	5	5	5	4	5	5	5	4	4	4	4	5	2	2	3	3	2	2
3	3	3	3	3	3	3	5	5	5	5	5	5	5	4	4	4	3	3	3	4	4	4	5	5	5	5	5	5	5	5	2	2	2	2	2	1
4	4	4	4	4	4	4	4	4	4	4	4	4	4	5	5	5	5	4	4	4	5	5	4	4	5	5	4	4	4	4	2	1	1	1	2	1
5	5	5	5	5	5	5	5	5	5	5	5	5	5	5	4	4	4	4	5	5	4	4	5	5	5	5	5	5	5	5	3	3	3	3	3	3
4	4	4	4	3	4	3	4	4	4	3	3	3	4	5	5	5	5	5	4	4	5	5	5	5	5	4	5	5	5	4	2	2	2	2	2	2
5	5	5	5	4	5	4	5	5	5	5	5	4	4	4	5	5	5	5	4	5	4	5	4	4	4	5	4	5	5	5	3	3	3	3	3	3
5	5	4	4	5	5	5	4	4	4	5	5	5	4	4	4	4	4	5	5	5	4	5	4	5	5	5	5	4	4	5	2	2	2	2	2	2
4	4	5	5	5	5	4	5	5	5	4	4	4	5	4	5	5	5	4	4	4	4	5	4	4	4	4	4	5	5	5	3	3	3	2	2	2
4	4	4	4	4	4	4	5	5	5	5	5	5	5	5	5	5	5	5	4	4	4	5	5	5	5	5	4	4	4	4	4	4	4	4	4	4
3	3	3	3	3	3	3	3	4	4	3	3	3	3	4	3	4	4	4	5	5	4	4	5	5	5	5	5	5	5	5	2	2	2	3	3	2
4	4	4	4	4	4	4	5	5	5	5	5	5	5	4	4	4	4	4	4	4	4	4	5	5	5	5	5	5	5	5	1	1	1	1	1	1
5	5	5	5	5	5	5	4	4	5	5	5	4	4	5	5	5	4	4	4	5	4	5	3	3	3	3	4	4	5	5	2	2	2	2	2	2
5	5	5	4	4	4	4	4	5	5	4	4	4	4	5	5	4	5	5	5	4	4	4	4	4	4	3	4	4	4	4	3	3	3	3	3	2
5	5	5	5	5	5	5	4	4	4	4	4	5	5	5	4	5	4	4	4	5	5	4	2	2	2	2	3	3	3	3	1	1	1	1	1	1
5	4	4	4	5	4	3	4	4	4	4	3	3	3	5	5	5	4	4	4	5	5	4	3	3	3	3	4	4	4	4	2	2	2	2	2	2
3	4	5	5	4	4	4	5	5	5	4	4	5	5	5	4	5	5	4	4	5	5	5	2	2	2	2	5	5	5	5	2	2	2	3	3	2
4	4	4	4	3	3	3	3	3	3	4	4	4	4	3	3	3	3	3	4	4	3	3	2	2	2	2	4	4	4	4	1	1	1	2	2	1
5	5	5	5	4	4	4	5	5	5	5	5	5	5	5	5	4	4	5	5	5	5	5	3	3	3	3	5	5	5	5	2	2	2	2	1	1
4	4	4	4	4	4	5	4	4	4	5	5	4	4	5	5	4	4	4	5	5	4	4	3	3	3	3	5	5	5	5	3	3	3	3	3	3
5	5	5	5	5	5	4	5	5	5	4	4	5	5	4	4	5	5	5	5	4	4	4	2	2	2	2	3	3	4	4	1	1	1	2	2	1
4	4	4	3	3	4	3	4	4	4	3	3	3	3	3	3	3	3	3	4	4	5	5	2	2	2	2	5	5	5	5	3	3	3	3	3	3
5	5	5	4	4	4	4	5	5	5	5	5	5	5	4	4	4	4	4	4	5	5	5	3	3	3	3	4	4	5	5	2	2	1	1	2	1
4	4	4	5	5	3	3	4	4	4	3	3	4	4	5	5	5	5	5	5	4	4	4	3	4	3	3	5	5	5	4	1	1	2	2	2	3
5	5	5	4	4	4	5	5	5	5	5	5	4	4	5	5	4	4	4	3	3	3	4	5	5	5	5	4	4	4	5	2	2	2	2	2	2
3	3	3	3	3	3	3	4	4	4	4	4	5	4	5	5	5	5	5	5	5	5	5	3	3	3	3	5	5	5	5	3	3	3	3	3	3
4	4	4	4	5	5	4	5	5	5	5	5	4	4	5	4	4	4	4	4	4	4	4	3	3	2	2	4	4	5	5	2	2	2	3	2	3
5	5	5	5	5	4	4	5	5	4	4	5	5	4	5	4	5	5	5	5	5	5	5	2	2	2	2	5	5	5	4	3	3	3	2	2	2
4	4	4	4	4	4	5	5	4	4	5	5	4	4	5	5	4	5	4	5	4	5	4	3	3	3	3	4	4	5	5	2	2	2	2	2	2
5	5	5	5	5	5	5	4	5	5	5	4	5	5	3	3	3	3	3	3	3	3	3	3	3	3	3	5	5	5	4	3	3	3	3	3	3
4	4	4	4	3	3	4	3	4	4	3	3	2	2	3	3	3	4	4	4	3	3	4	2	2	2	2	5	5	4	5	2	2	2	2	2	2
5	5	5	5	5	4	4	4	5	5	5	4	3	3	4	4	5	5	5	5	5	5	5	3	3	3	3	5	4	5	5	3	3	2	2	3	3
4	4	4	3	4	3	3	5	5	5	4	5	4	4	5	5	5	5	5	5	5	4	4	1	1	1	1	4	5	5	5	2	2	2	2	2	2
5	5	5	5	5	5	5	4	4	4	4	4	5	5	4	4	5	4	4	3	3	3	4	2	2	2	2	4	5	5	5	1	1	1	1	1	1
4	4	4	4	3	3	3	3	3	3	3	3	4	4	5	4	3	5	5	5	4	4	4	2	2	2	2	5	5	5	5	2	2	2	3	2	2
5	5	5	5	5	5	5	5	5	5	5	5	5	5	5	5	5	5	5	5	5	5	5	4	4	4	4	4	4	4	4	3	3	3	3	3	3
4	4	3	3	3	4	4	3	4	4	3	4	3	3	3	4	4	4	4	4	4	4	5	3	3	3	3	5	5	5	5	2	2	2	2	2	2
5	5	5	5	5	4	4	4	5	5	5	4	4	5	5	4	5	5	5	4	4	5	5	2	2	2	2	3	3	3	3	1	1	1	1	1	1
4	5	5	5	5	4	4	4	5	4	5	5	5	5	5	4	4	4	4	5	5	5	4	3	3	3	3	4	4	4	4	2	2	2	2	2	2
5	4	4	4	5	5	5	5	5	4	4	5	5	5	4	4	5	5	3	3	3	4	3	3	3	3	3	5	5	5	5	1	1	1	2	2	2
4	4	5	5	5	4	4	5	5	4	3	3	3	3	4	4	4	3	3	3	2	2	3	3	3	3	3	5	4	4	4	2	2	2	2	2	1
3	3	3	4	4	4	3	3	3	4	4	3	3	4	3	4	4	3	3	4	4	5	5	4	4	4	4	4	5	5	5	3	3	3	3	3	3
4	4	4	5	5	5	5	5	5	4	4	4	5	5	5	4	4	5	5	5	5	5	4	3	3	3	3	5	5	5	4	2	2	2	2	2	2
5	5	5	5	4	4	4	4	4	3	3	3	3	3	4	4	3	4	3	3	4	4	3	4	4	3	3	5	5	4	4	2	2	2	3	3	3
4	4	4	3	3	3	4	4	4	5	5	5	5	5	4	4	4	4	4	5	5	5	5	3	3	5	3	4	4	5	5	3	3	3	3	2	2
4	4	4	5	5	5	5	5	5	4	4	4	3	3	3	4	4	4	4	5	5	5	5	2	2	2	2	5	4	5	5	1	1	1	1	1	2
5	5	5	5	5	5	4	4	4	4	5	5	5	5	5	5	5	5	5	5	4	4	4	1	1	1	1	5	5	5	5	2	2	2	2	2	2
5	5	4	4	4	4	5	5	5	5	4	4	4	5	5	5	4	3	3	4	4	4	5	1	1	1	1	4	5	5	5	2	2	3	3	3	2
4	4	3	3	3	4	4	4	3	3	3	3	4	4	4	3	3	3	4	4	4	5	3	4	3	3	3	5	5	5	4	3	3	3	2	2	3
5	5	5	5	5	5	5	5	5	4	4	5	5	5	5	4	4	5	4	5	5	4	5	2	2	2	2	5	4	4	5	2	2	1	1	2	2
4	4	4	4	5	5	5	5	4	4	4	5	5	5	4	5	4	5	5	5	5	4	5	4	4	4	4	5	5	5	5	2	2	2	3	3	2
5	5	5	5	5	5	5	4	4	4	4	4	4	4	4	4	4	4	4	4	4	4	4	1	1	1	1	3	3	3	3	2	2	2	2	2	2
4	4	4	4	4	4	4	5	5	5	5	5	5	5	5	5	5	5	5	5	5	5	5	2	2	2	2	4	4	4	4	1	1	1	1	1	1
5	5	5	5	5	5	5	4	4	4	4	4	4	4	4	4	4	4	4	4	4	4	4	3	3	3	3	5	5	5	5	2	2	2	2	2	2
3	3	3	3	3	3	3	3	3	3	3	3	3	3	3	3	3	3	3	3	3	3	3	3	3	3	2	3	3	3	3	1	1	1	1	1	1
4	4	4	4	4	4	4	5	5	5	5	5	5	5	4	4	4	4	4	4	4	4	4	1	1	1	1	4	4	4	4	2	2	2	2	2	2
5	5	5	5	5	5	5	5	5	5	5	5	4	4	5	5	5	5	5	5	5	5	5	2	2	2	2	5	5	5	5	1	1	1	1	1	1
4	4	4	4	4	4	4	5	5	5	5	4	5	5	4	4	4	4	4	4	4	4	4	1	1	1	1	5	5	5	5	2	2	2	2	2	2
5	5	5	5	5	5	5	4	4	4	4	4	4	4	5	5	5	5	5	5	5	5	5	2	2	2	2	4	5	5	5	1	1	1	1	1	1
4	4	5	5	5	4	4	5	5	5	5	5	5	5	4	4	4	5	5	5	4	4	4	2	2	2	2	5	5	4	5	2	2	3	3	2	2
5	5	5	4	4	5	5	5	5	4	4	4	5	5	5	4	4	4	5	5	5	5	5	4	3	3	3	5	5	5	4	3	3	3	3	3	3
5	5	4	5	5	4	4	5	5	5	4	5	5	5	4	4	3	3	4	4	4	3	3	3	3	3	3	5	4	5	5	2	2	2	1	1	1
4	5	5	5	5	5	5	4	4	4	5	5	5	4	4	5	5	5	4	4	3	3	3	3	3	3	3	4	5	5	5	2	2	2	2	2	2
5	5	5	5	4	5	5	5	5	5	5	4	4	5	5	5	5	5	5	5	5	5	5	2	2	2	2	5	5	5	5	1	1	1	1	1	1
3	3	3	3	3	3	3	3	3	3	3	3	3	3	3	3	3	3	3	3	3	3	3	5	5	5	5	2	2	2	2	4	4	4	4	4	4
4	5	5	5	5	5	5	4	4	4	4	4	4	4	4	5	5	5	5	5	5	5	5	3	3	3	3	3	3	3	3	2	2	2	2	2	2
5	5	5	5	5	5	5	5	5	5	5	5	5	5	5	5	5	5	5	5	5	5	5	2	2	2	2	4	4	4	4	1	1	1	1	1	1
3	3	3	3	3	3	3	4	4	4	4	4	4	4	4	4	4	4	4	3	3	4	4	1	1	1	1	5	5	5	5	2	2	2	2	2	2
4	4	4	4	4	4	4	5	5	5	5	5	5	5	5	5	5	5	5	5	5	5	5	3	3	3	3	4	5	5	5	3	3	3	4	4	3
5	5	5	5	5	5	5	4	4	4	4	4	4	4	3	3	4	4	4	3	3	4	4	2	2	2	2	5	5	5	4	1	1	1	1	1	1
5	5	5	4	4	5	5	5	5	5	5	5	5	4	5	5	5	5	5	5	5	5	5	2	2	2	3	5	4	5	5	2	2	2	1	2	2
4	5	5	5	5	5	5	4	4	4	4	5	4	5	4	4	4	4	4	4	4	4	4	3	2	2	2	4	5	5	5	2	2	2	3	3	3
5	5	4	5	5	5	5	5	5	5	5	5	5	5	5	5	5	5	5	5	5	5	5	2	2	2	2	5	5	5	4	1	1	1	2	1	1
5	5	5	5	5	5	5	5	5	5	5	5	5	5	5	5	4	4	4	3	3	3	4	3	3	3	3	5	5	5	5	2	2	2	2	2	2
4	4	4	4	4	4	4	4	4	4	4	4	4	4	4	4	4	4	4	4	4	4	4	2	2	2	2	5	5	5	5	1	1	1	1	1	1
5	3	3	4	4	5	5	5	4	4	4	3	3	3	4	4	4	5	5	4	4	4	3	1	1	1	1	4	4	4	4	2	2	2	2	2	2
4	4	4	4	3	3	3	4	4	4	3	3	3	4	4	4	3	3	3	4	3	4	3	2	2	2	2	3	3	3	3	1	1	1	1	1	1
5	5	5	5	5	5	5	5	5	5	5	5	5	5	5	5	4	4	4	4	5	5	5	1	1	1	1	5	5	5	5	2	2	2	2	2	2
4	4	4	4	4	4	4	4	4	4	4	5	5	4	4	4	5	5	4	5	5	5	5	2	2	2	2	4	4	4	5	1	1	1	1	1	1
4	4	4	4	4	4	5	5	5	5	5	5	5	4	5	5	5	5	4	4	4	4	4	3	3	3	3	5	5	5	5	2	2	2	2	2	2
5	5	5	4	4	5	5	5	4	4	4	5	5	5	4	4	5	3	3	3	3	4	4	4	4	4	4	4	5	5	5	3	3	3	2	2	3
4	4	4	4	4	4	4	5	5	5	5	5	5	5	4	4	5	5	5	4	4	4	5	3	3	3	3	5	5	5	5	2	2	2	2	2	2
5	5	5	5	5	5	5	4	5	5	5	5	5	5	5	5	5	5	5	5	5	5	4	3	3	3	3	5	5	5	4	2	1	1	2	2	2
5	5	5	4	5	5	5	5	5	4	4	5	5	5	4	4	4	4	4	4	3	3	3	2	2	2	2	5	5	4	5	3	3	3	2	2	2
5	5	5	5	5	5	4	4	4	5	5	5	5	4	4	5	5	5	5	4	4	4	5	4	4	4	4	4	5	5	5	2	2	2	3	3	2
4	4	4	5	5	5	5	5	5	5	5	4	4	5	5	4	4	4	4	5	5	5	5	2	2	2	2	5	5	5	5	1	1	1	1	1	1
5	5	5	5	5	4	5	5	5	5	5	5	5	4	4	5	5	4	5	5	4	4	5	3	3	3	3	3	3	3	3	2	2	2	2	2	2
4	4	4	4	4	5	5	4	4	4	4	4	5	4	4	5	5	5	3	3	3	2	2	3	3	3	3	4	4	4	4	1	1	1	2	2	1
5	5	5	5	5	5	5	5	5	5	5	5	5	5	3	3	3	4	4	4	4	4	4	1	1	1	1	5	5	5	5	2	2	2	2	2	2
4	4	4	4	4	4	4	5	5	5	5	5	5	5	4	4	4	4	4	4	4	4	4	2	2	2	2	4	4	4	4	3	3	3	3	3	3
5	5	5	5	5	5	5	4	4	4	4	4	4	4	5	5	5	5	5	5	5	5	5	1	1	1	1	5	5	5	5	2	2	2	2	2	2
4	4	4	4	4	4	4	5	5	5	5	5	5	5	5	4	5	4	5	4	5	4	5	1	1	1	1	4	5	5	5	3	3	2	2	2	3
5	5	5	5	5	5	5	4	4	4	4	4	4	4	4	4	3	3	3	3	4	4	4	3	3	3	3	5	5	4	5	2	2	2	1	1	2
4	4	5	5	4	4	5	5	5	4	4	4	5	5	5	4	4	4	5	5	4	4	4	2	2	2	2	4	4	4	5	2	2	1	1	2	2
5	5	5	5	5	5	5	4	4	4	5	5	5	4	4	5	5	5	5	4	4	4	5	3	3	3	3	5	5	5	5	3	3	3	2	2	2
5	5	5	5	5	5	5	5	5	5	5	5	5	5	5	5	5	5	5	5	5	5	4	4	4	3	4	5	5	5	5	2	2	2	2	2	2
4	4	4	4	4	4	4	5	5	5	5	5	5	5	4	4	4	4	4	4	4	4	4	2	2	2	2	4	4	4	4	1	1	1	1	1	1
4	4	4	4	4	4	4	4	4	3	3	3	3	3	3	3	3	3	3	3	3	3	3	2	2	2	2	3	3	3	3	1	1	1	1	1	1
5	5	5	5	5	5	5	5	5	5	5	5	5	5	5	5	5	5	5	5	5	5	5	3	3	3	3	5	5	5	5	2	2	2	2	2	2
5	5	5	5	4	5	5	5	5	4	4	5	5	5	4	4	5	5	5	5	4	4	4	3	3	3	3	4	3	4	4	1	1	1	1	2	1
4	4	4	4	5	4	4	5	4	5	5	5	4	4	5	5	5	4	4	4	3	3	3	4	4	4	4	4	4	4	5	2	2	2	3	3	2
5	5	5	5	5	5	5	5	5	5	5	5	5	5	5	5	5	5	5	5	5	5	5	2	2	2	2	5	5	5	5	2	2	1	1	1	1
5	5	5	5	4	5	5	4	5	4	5	5	5	5	4	5	4	5	5	5	4	5	5	1	1	1	1	5	5	5	4	1	1	1	2	2	2
5	5	4	4	5	5	5	4	4	4	5	5	5	4	4	3	3	3	4	4	3	3	4	4	4	4	4	5	5	5	5	2	2	3	3	3	2
5	5	5	5	5	5	5	5	5	5	4	4	4	5	5	5	5	5	5	5	5	5	5	2	2	2	2	3	4	4	4	1	1	1	2	2	1
4	4	4	4	4	4	4	5	5	5	5	5	5	5	4	4	4	4	4	4	4	4	4	2	2	2	2	5	5	5	5	3	3	3	2	2	3
5	5	5	5	5	5	5	4	4	4	4	4	4	4	3	3	3	3	3	3	3	3	3	2	2	2	2	3	3	3	3	1	1	1	1	1	1
4	4	4	4	4	4	4	5	5	5	5	5	5	5	5	5	5	5	5	5	5	5	5	3	3	3	3	5	5	5	5	2	2	2	2	2	2
3	3	3	3	3	3	3	4	4	4	4	4	4	4	4	4	4	4	4	4	4	4	4	5	5	5	5	4	4	4	4	3	3	3	3	3	3
5	5	5	5	5	5	5	3	3	3	3	3	3	3	5	5	5	5	5	5	5	5	5	4	4	4	4	5	5	5	5	2	2	2	2	2	2
5	5	5	5	4	5	5	5	5	5	5	5	5	5	5	3	3	3	3	3	3	3	3	3	3	3	3	4	5	5	5	1	1	2	2	2	2
4	4	4	4	5	4	4	4	4	4	4	4	4	4	4	4	4	4	4	4	4	4	4	3	3	3	3	5	5	5	4	3	3	3	3	3	3
5	5	5	5	5	5	3	3	3	3	3	3	3	3	5	5	5	5	5	5	5	5	5	4	4	4	4	5	4	5	5	2	2	2	2	2	2
3	3	3	3	3	3	3	5	5	5	5	5	5	5	4	4	4	4	4	4	4	4	4	2	2	2	2	5	5	4	5	1	1	1	1	1	1
4	4	4	4	4	4	4	5	5	5	5	5	5	5	3	3	3	3	3	3	3	3	3	2	2	2	2	3	3	3	3	1	1	1	1	1	1
5	5	5	5	5	5	5	4	4	4	4	4	4	4	5	5	5	5	5	5	5	5	5	3	3	3	3	5	5	5	5	2	2	2	2	2	2
3	3	3	3	3	3	3	5	5	5	5	5	5	5	4	4	4	4	4	4	4	4	4	3	3	3	3	2	2	2	2	3	3	3	3	3	3
4	4	3	3	3	4	4	4	4	5	5	5	5	4	4	3	3	4	4	4	3	3	4	2	2	2	2	5	5	5	5	1	1	1	1	1	1
5	5	5	4	4	5	5	5	4	4	5	5	4	4	4	3	3	4	4	5	5	4	5	2	2	2	2	3	4	4	5	2	2	1	1	2	2
4	4	4	5	5	5	4	4	5	5	5	4	4	5	5	5	5	5	4	4	4	3	3	4	4	4	4	5	5	5	4	3	3	3	3	3	3
5	5	4	5	4	5	3	4	4	3	4	3	4	5	3	3	2	2	3	3	4	3	4	4	3	3	5	3	4	3	4	2	2	3	2	3	1
5	5	5	5	5	5	5	4	5	5	5	5	5	5	4	4	4	5	5	5	4	4	4	4	4	4	4	5	5	5	5	3	3	3	3	3	3
4	4	4	4	4	4	4	5	5	5	5	5	4	4	5	5	5	4	4	4	5	5	5	5	5	5	5	4	4	4	4	3	3	3	2	2	2
4	4	4	5	4	4	5	5	5	4	4	4	5	5	5	4	5	5	4	4	4	5	5	4	4	4	4	5	5	5	5	2	2	2	2	3	3
5	5	5	5	5	5	5	4	4	5	5	5	5	5	5	4	4	3	3	3	4	4	4	3	3	3	3	5	5	5	5	3	3	3	3	3	3
3	3	3	3	3	3	3	5	5	5	5	5	5	5	3	3	4	4	4	4	5	5	5	1	1	1	1	4	4	4	4	2	2	2	2	2	2
5	5	5	5	5	5	5	4	4	4	4	4	4	4	5	5	5	5	5	5	4	4	4	4	4	4	4	5	5	5	5	3	3	2	2	3	3
4	4	4	4	4	4	4	5	5	5	5	5	5	5	4	4	4	4	4	3	3	3	4	5	5	5	5	4	5	4	5	3	3	3	3	3	3
5	5	5	5	5	5	5	4	4	4	4	4	4	4	3	3	3	3	3	4	4	4	4	4	4	5	5	5	5	5	4	2	2	3	3	2	2
3	3	3	3	3	3	3	5	5	5	5	5	5	5	4	4	4	4	4	5	5	5	5	3	3	3	3	4	4	4	5	3	2	3	2	3	2
5	5	5	5	5	5	5	3	3	3	3	3	3	3	5	5	5	5	5	4	4	4	4	3	3	3	3	5	5	5	5	2	2	3	3	2	3
4	5	5	5	5	5	5	5	5	5	5	5	5	5	4	4	4	4	4	5	5	5	5	3	3	3	3	5	5	5	4	3	3	2	3	3	3
5	4	5	5	5	5	4	5	5	5	5	5	5	5	5	5	5	5	5	5	4	5	4	5	5	5	5	4	5	5	5	4	4	4	4	4	4
5	5	4	5	5	5	5	5	5	5	5	4	4	5	3	3	3	4	4	4	3	3	3	3	3	3	3	5	4	5	5	2	2	2	2	2	2
5	5	5	4	5	4	5	4	4	5	5	5	5	5	4	4	4	5	5	5	5	5	4	5	5	5	5	2	2	2	2	3	3	3	3	3	3
5	5	5	5	4	5	4	5	5	4	5	5	5	5	5	5	5	4	4	4	5	5	5	1	1	1	1	5	5	5	5	2	2	3	3	2	2
4	5	5	5	5	5	5	5	5	5	5	4	5	5	4	4	5	5	5	4	4	5	4	3	3	3	3	4	5	5	5	3	2	3	2	3	3
5	5	5	5	5	5	5	5	5	5	4	5	4	5	5	5	5	5	5	5	5	5	5	5	5	5	5	1	1	1	1	4	4	4	4	4	4
4	4	5	5	5	4	4	4	4	4	5	5	5	4	4	4	4	4	4	4	5	5	5	3	3	3	3	4	4	4	4	2	2	2	2	2	2
5	5	5	5	5	5	5	5	5	5	5	5	5	5	5	5	5	5	5	5	4	4	4	2	2	2	2	5	5	5	5	1	1	1	1	1	1
5	5	5	5	5	5	5	5	5	5	5	5	5	5	4	4	4	4	5	5	5	5	5	3	3	3	3	5	5	5	5	2	2	2	2	2	2
5	5	4	5	4	5	5	5	5	5	4	5	5	5	5	5	5	5	4	4	5	5	4	4	4	4	4	4	5	5	5	3	3	3	2	2	3
4	4	5	5	5	5	5	4	4	5	5	5	5	4	5	5	5	5	5	5	4	4	5	5	5	5	5	2	2	2	2	4	4	4	4	4	4
5	5	5	5	5	5	5	5	5	4	5	5	4	5	5	4	4	4	3	3	4	3	3	5	5	5	5	2	2	2	2	5	5	5	5	5	5
5	5	5	5	5	5	5	5	5	5	5	5	5	5	5	5	5	5	5	5	5	5	5	3	3	3	3	5	5	5	5	2	2	2	2	2	2
5	5	4	4	5	5	4	5	5	5	4	5	5	5	4	4	5	5	5	4	4	5	5	2	2	2	2	5	5	5	5	1	1	1	1	1	1
5	5	5	5	5	5	5	5	5	5	5	4	5	5	5	5	4	4	4	3	3	4	4	2	2	2	2	5	4	5	5	3	3	3	3	3	3
5	5	5	5	5	4	5	5	4	5	5	5	5	4	5	5	5	5	5	4	4	4	5	5	5	5	5	2	2	2	2	3	4	3	4	3	4
4	4	5	5	5	5	5	5	5	4	5	5	4	5	5	5	5	5	5	5	5	5	5	3	3	3	3	4	5	5	5	4	3	3	2	2	3
5	5	5	5	4	5	5	4	5	5	5	5	5	5	4	4	4	5	5	5	4	4	4	1	1	1	1	5	5	5	5	2	2	2	2	2	2
5	5	5	5	5	5	5	5	5	5	5	5	5	5	3	3	3	3	3	4	4	4	4	2	2	2	2	5	5	5	5	1	1	1	2	2	1
5	5	4	5	5	5	4	5	5	5	4	4	5	5	5	5	4	4	4	5	5	5	5	1	1	1	1	5	5	5	5	3	3	3	3	3	3
5	5	5	4	5	5	5	5	4	5	5	5	4	5	5	5	5	5	5	4	4	4	4	3	3	3	3	5	4	5	5	2	2	2	2	2	2
5	5	5	5	5	5	5	5	5	5	5	5	5	4	5	3	3	4	4	5	5	5	5	5	5	5	4	2	2	2	2	3	3	3	3	3	3
5	5	5	5	5	5	5	5	5	5	5	5	5	5	4	4	4	4	4	4	4	4	4	2	2	2	2	5	5	5	5	1	1	1	1	1	1
4	5	5	5	4	5	5	5	5	5	5	5	5	5	5	5	4	4	3	3	3	4	4	1	1	1	1	5	5	5	5	2	2	2	2	2	2
5	4	5	5	5	4	5	5	5	4	5	5	5	5	5	4	3	3	4	4	5	5	5	2	2	2	2	5	5	5	5	3	3	2	2	3	2
5	5	5	5	5	5	4	4	5	5	4	5	4	5	5	5	5	5	4	4	5	5	4	2	2	2	2	5	5	5	5	2	3	2	3	2	3
5	5	5	5	5	5	4	5	5	4	5	5	5	5	4	4	4	5	5	5	4	4	5	5	5	5	5	2	2	2	2	4	4	4	4	4	4
5	5	5	5	4	4	5	5	5	5	5	4	4	5	5	5	5	5	4	4	5	5	5	3	3	3	3	5	5	4	5	2	2	2	2	2	2
5	5	4	5	5	5	5	4	5	5	4	5	5	5	5	4	5	5	5	5	4	4	4	2	2	2	2	5	5	5	5	1	1	1	1	1	1
5	4	5	4	5	5	5	5	4	4	5	5	5	5	4	5	5	4	4	5	5	5	5	2	2	2	2	4	5	5	5	3	3	2	2	3	3
4	5	5	5	5	5	5	5	5	5	5	5	5	5	5	5	5	5	5	4	4	4	4	5	5	5	4	2	2	2	2	4	4	3	3	4	3
5	5	5	5	5	5	4	5	5	5	5	4	5	4	5	5	4	3	3	3	4	4	3	2	2	2	2	5	5	5	5	3	3	2	2	3	3
5	5	5	5	5	5	5	5	5	5	5	5	4	5	5	4	5	5	5	5	5	5	5	5	5	5	5	2	2	2	2	3	3	3	3	3	3
5	5	5	5	5	5	5	5	5	5	5	5	5	5	5	5	5	5	5	5	5	4	4	1	1	1	1	4	4	4	5	2	2	2	2	2	2
4	4	4	4	4	4	4	4	4	4	4	4	4	4	4	4	4	4	4	4	4	4	4	4	4	4	4	2	2	2	2	4	4	4	4	4	4
5	5	5	5	5	5	5	5	5	5	5	5	5	5	4	4	4	4	4	4	4	4	4	3	3	3	3	5	5	5	5	2	2	2	2	2	2
5	4	4	4	5	5	5	4	4	4	5	5	5	5	5	5	5	5	4	4	5	5	4	5	5	5	5	3	3	3	3	5	5	5	5	5	5
5	5	5	5	5	5	5	5	5	5	5	5	5	5	5	4	4	3	3	3	4	4	3	4	4	4	4	5	5	5	5	3	3	3	3	3	3
5	5	4	4	4	3	3	5	5	5	5	5	5	5	5	4	4	4	4	3	3	4	4	1	1	1	1	4	5	5	5	2	2	2	2	2	2
5	5	5	5	5	5	5	5	5	5	5	5	5	5	4	5	5	3	3	4	4	4	4	2	2	2	2	5	5	4	5	1	1	1	1	1	1
5	5	5	5	5	5	5	5	5	5	5	5	5	5	5	4	4	5	5	5	5	5	5	3	3	3	3	5	5	5	5	2	2	2	2	2	2
5	5	5	5	5	5	5	5	5	5	5	4	4	5	5	5	4	4	4	5	5	4	4	3	3	3	3	5	5	5	5	2	2	2	2	2	2
5	5	5	5	4	4	5	5	5	4	5	5	5	5	4	4	5	5	5	4	4	5	5	5	5	5	5	2	2	2	2	4	4	4	4	4	4
5	4	4	5	5	4	5	5	4	4	5	5	5	5	5	5	5	5	5	5	5	3	3	4	4	4	4	5	5	5	5	2	2	2	3	3	3
5	5	5	5	5	5	4	5	5	5	5	4	5	5	5	4	5	5	5	5	4	4	5	3	3	3	3	4	5	5	5	2	2	3	3	2	3
4	5	5	5	5	5	5	5	5	5	4	5	5	4	5	5	4	4	4	5	4	4	5	2	2	2	2	5	5	4	5	1	1	1	2	2	1
5	5	5	4	5	5	5	4	5	5	5	4	5	5	5	5	5	5	5	5	4	4	5	4	4	5	5	5	5	5	5	2	2	2	3	3	3
4	4	4	4	4	4	4	4	4	4	4	4	4	4	4	4	4	4	4	4	4	4	4	3	3	3	3	4	4	4	4	1	1	1	1	1	1
5	5	5	5	5	5	5	5	5	5	5	5	5	5	3	3	3	3	4	4	3	3	4	1	1	1	1	5	5	5	5	2	2	2	2	2	2
5	5	5	5	4	5	5	5	5	5	5	5	5	5	4	4	4	5	5	5	4	4	4	2	2	2	2	5	5	5	5	3	3	3	3	2	3
4	4	4	4	4	4	5	5	5	5	5	5	5	5	3	3	4	4	4	3	3	3	4	1	1	1	1	5	5	5	5	2	2	3	3	2	2
5	5	5	5	5	5	4	4	4	4	4	4	4	3	3	4	4	4	3	3	4	3	4	2	2	2	2	5	4	4	4	2	2	1	1	2	2
3	3	3	3	3	3	3	3	3	3	3	3	3	3	2	2	2	3	3	3	3	3	2	5	5	5	5	2	2	2	2	4	4	4	4	4	4
5	5	5	5	5	5	5	5	5	5	5	5	5	5	5	4	4	4	5	5	5	4	4	5	5	5	5	3	3	3	3	4	4	4	4	4	4
5	5	5	5	5	5	5	5	5	5	5	5	5	5	5	5	5	5	4	4	4	5	5	1	1	1	1	5	5	5	5	2	2	2	3	2	3
5	5	4	4	5	5	5	4	4	5	5	5	4	4	5	4	4	5	5	5	4	4	5	3	3	3	3	4	5	4	5	3	3	2	2	3	2
3	3	3	3	3	3	3	2	2	2	3	3	2	2	3	3	2	2	3	3	2	2	3	5	5	5	5	2	2	2	2	4	4	4	4	4	4
5	5	5	5	5	5	5	5	5	5	5	5	5	5	5	5	5	5	5	5	5	4	4	5	5	5	5	2	2	2	2	4	4	4	4	4	4
5	4	4	5	5	5	5	5	4	4	5	5	5	5	4	4	4	3	3	3	4	4	4	5	5	5	4	5	4	5	5	2	2	3	3	2	3
5	5	5	5	4	5	5	4	5	5	5	4	5	5	5	3	3	4	4	3	3	4	4	2	2	2	2	5	5	5	4	3	3	2	2	2	3
4	5	5	5	5	5	4	5	5	5	4	5	5	4	3	4	4	3	3	4	4	4	5	2	2	2	2	4	5	5	5	2	2	1	1	2	1
5	5	5	4	5	5	5	5	5	5	5	5	4	5	5	5	5	4	4	4	5	5	5	5	5	4	5	2	2	2	2	4	4	4	4	4	4
5	4	5	5	5	5	5	5	5	5	5	5	5	5	5	5	4	4	5	5	5	4	4	2	2	2	2	5	5	5	5	2	2	2	2	2	2
5	5	5	5	5	5	5	5	5	5	5	5	5	5	5	5	5	5	5	5	5	5	5	2	2	5	2	5	5	5	5	1	1	1	1	1	1
4	4	4	4	4	4	4	4	4	4	4	4	4	4	4	4	4	4	4	3	3	3	4	4	4	4	4	1	1	1	1	5	5	5	5	5	5
2	2	2	3	3	3	3	3	3	3	3	3	3	3	3	3	4	4	3	3	4	4	3	3	3	3	3	2	2	2	2	4	4	4	4	4	4
4	4	4	4	3	3	4	4	4	3	3	4	4	3	4	4	3	3	3	4	3	3	3	4	4	4	4	2	2	2	2	4	5	5	4	5	5
5	5	5	5	5	5	5	5	5	5	5	5	5	5	5	5	5	4	4	5	5	5	5	1	1	1	1	5	5	5	5	2	2	2	2	2	2
5	5	5	5	5	5	5	5	5	4	4	4	5	5	4	4	5	5	5	4	4	5	5	2	2	2	2	5	5	4	4	1	1	1	2	2	2
5	5	4	4	5	5	4	4	5	5	5	5	4	4	5	5	4	4	4	5	5	5	5	3	3	3	3	4	4	5	5	3	3	3	2	3	3
5	5	5	5	4	4	5	5	4	4	5	5	5	5	3	3	4	4	3	3	4	4	4	2	2	2	3	5	5	5	5	2	2	2	2	1	1
3	3	3	3	3	3	4	4	3	3	3	4	3	3	2	2	2	2	3	3	2	2	2	4	4	4	4	2	2	2	2	4	4	4	4	4	4
2	2	2	2	2	2	2	2	2	2	2	2	2	2	2	2	1	1	1	2	2	1	1	5	5	5	5	2	2	2	2	5	5	5	5	5	5
3	3	3	3	3	3	3	3	3	3	3	3	3	3	3	3	3	3	3	2	2	2	3	5	5	5	5	3	3	3	3	4	4	4	4	4	4
5	5	5	5	5	4	4	5	5	5	4	4	5	5	4	4	4	5	5	4	4	4	4	1	1	1	1	5	5	5	5	2	2	2	2	2	2
4	4	4	5	5	4	4	4	4	4	4	5	4	5	3	3	3	4	4	3	3	3	4	2	2	2	2	4	4	4	4	1	1	1	1	1	1
5	5	5	4	4	5	5	5	5	5	5	4	5	4	4	4	5	5	5	4	4	5	5	2	2	2	2	5	5	5	5	2	2	1	1	2	2
5	5	4	4	5	5	5	4	4	5	5	5	4	5	3	3	4	4	3	3	4	3	4	3	3	3	3	5	4	5	4	1	1	2	2	1	1
4	5	5	5	5	4	5	5	5	4	5	5	5	5	4	4	5	5	5	5	4	4	4	2	2	2	2	4	5	5	5	3	3	3	2	2	3
5	5	5	5	5	5	5	5	5	5	5	5	5	5	5	5	4	4	4	5	5	5	5	1	1	1	1	5	5	5	5	2	2	2	2	2	2
4	4	4	4	4	4	4	4	4	4	4	4	4	4	3	3	3	3	3	4	4	4	4	2	2	2	2	4	4	4	4	1	1	1	1	1	1
3	3	3	3	3	3	3	4	3	3	3	3	4	3	3	4	4	4	4	3	3	3	4	3	3	3	3	3	3	3	3	2	2	2	2	2	2
5	5	5	5	5	5	5	5	5	5	5	5	5	5	5	5	5	5	4	4	4	4	4	2	2	2	2	5	5	5	5	1	1	1	1	1	1
4	5	5	5	5	5	5	5	5	5	5	5	4	4	4	4	4	3	3	3	4	4	5	3	3	3	3	4	5	5	5	2	2	2	2	2	2
5	5	4	4	5	5	5	4	4	5	5	5	5	5	3	3	3	4	4	4	5	5	5	5	5	5	5	2	2	2	2	4	4	4	4	4	4
5	5	5	5	4	5	5	5	5	4	5	5	5	5	4	4	4	5	5	5	5	4	4	3	3	3	3	5	5	5	4	2	2	2	1	1	1
5	4	5	5	5	5	4	5	5	5	4	5	5	4	5	5	5	5	5	5	5	5	5	2	2	2	2	5	5	5	5	1	1	1	2	2	2
5	5	4	4	4	4	5	4	4	4	5	4	4	5	4	4	3	3	4	4	4	3	4	1	1	1	1	4	4	4	4	2	2	3	3	2	2
4	4	5	5	5	5	5	5	5	5	5	5	5	5	5	5	4	4	5	5	5	4	5	2	2	2	2	5	5	5	5	1	1	2	2	3	3
3	3	3	3	3	3	3	3	3	3	3	3	3	3	3	3	2	2	2	3	3	2	2	5	5	5	5	3	3	3	3	4	4	4	4	4	4
2	2	2	2	2	2	2	2	2	2	2	2	2	2	2	2	2	2	2	2	2	2	2	5	5	5	5	2	2	2	2	5	5	5	5	5	5
1	1	1	1	1	1	1	1	1	1	1	1	1	1	1	1	1	1	1	1	1	1	1	5	5	5	5	1	1	1	1	5	5	5	5	5	5
3	3	3	3	3	3	3	3	3	3	3	3	3	3	3	2	2	2	3	3	3	2	2	5	5	5	5	3	3	3	3	4	4	4	4	4	4
5	5	5	5	5	4	4	4	5	5	5	5	4	4	5	5	5	4	4	4	3	3	4	2	2	2	2	5	5	5	5	3	3	3	3	3	3
4	4	5	5	5	5	5	5	5	4	4	5	5	5	5	5	4	5	5	5	5	5	4	3	3	3	3	5	4	5	5	2	2	3	3	2	2
5	5	5	4	5	5	5	4	5	5	5	4	5	5	4	4	5	5	4	4	4	3	3	2	2	2	2	4	5	5	5	2	3	2	3	2	3
5	5	4	5	5	5	5	5	4	5	5	5	5	5	3	3	3	3	4	4	4	5	5	2	2	2	2	5	5	4	5	3	3	3	2	2	2
5	5	5	5	4	5	5	5	5	5	5	5	5	5	4	4	4	5	5	5	5	4	4	2	2	2	2	5	5	5	4	1	1	1	2	2	2
5	5	5	5	5	5	5	5	5	5	5	5	5	5	5	5	5	4	4	5	5	5	4	3	3	3	3	5	5	5	5	2	2	2	3	3	2
3	3	3	4	3	3	2	3	3	4	3	3	3	4	3	3	3	3	3	4	3	3	3	5	5	5	5	3	3	3	3	4	4	4	4	4	4
5	5	5	5	5	5	5	5	5	5	5	5	5	5	4	4	4	5	5	5	5	4	4	1	1	1	1	5	5	5	5	2	2	2	2	2	2
5	5	5	5	5	4	5	5	4	5	5	4	5	5	5	5	3	3	3	4	4	3	4	2	2	2	2	4	5	5	5	1	1	1	2	2	2
4	5	5	5	5	5	4	5	5	4	5	5	5	4	4	4	5	5	5	5	5	5	5	2	2	2	2	5	5	5	4	3	3	3	3	2	2
5	4	5	5	5	5	5	4	5	5	5	5	4	5	5	5	5	5	5	4	4	5	5	2	2	2	3	5	4	5	5	2	2	2	3	3	3
5	5	5	4	5	5	5	5	5	5	4	5	5	5	4	4	5	5	4	4	5	5	4	3	3	3	3	5	5	4	5	3	3	3	2	2	3
5	5	5	5	5	5	5	5	4	5	5	5	5	4	5	5	4	4	5	5	5	4	5	2	2	2	2	5	5	5	5	2	2	2	2	2	2
4	4	4	4	4	4	4	4	4	3	4	4	4	4	3	4	4	3	3	3	4	4	3	2	2	2	2	4	4	4	4	1	1	1	2	2	1
3	3	3	3	3	3	3	3	3	3	3	3	3	3	3	3	3	3	3	4	4	3	3	5	5	5	5	2	2	2	2	5	5	5	5	5	5
2	2	2	3	2	2	3	2	2	3	2	2	2	3	2	2	3	3	2	2	3	3	2	5	5	5	5	2	2	2	2	4	4	4	4	4	4
3	3	3	4	4	3	3	3	4	4	3	3	4	4	3	3	3	4	4	4	3	3	3	5	5	5	5	3	3	4	4	4	4	4	4	4	4
5	5	5	5	5	5	5	5	5	5	5	5	5	5	5	5	4	4	4	4	3	3	3	2	2	2	2	5	5	5	5	1	1	1	1	1	1
5	5	4	4	5	5	4	4	5	5	4	4	5	5	4	4	4	4	3	3	3	4	4	2	1	2	1	4	5	4	5	2	2	3	3	2	2
5	4	5	5	4	4	4	5	5	4	4	5	5	5	4	4	4	5	5	4	4	4	3	2	2	2	2	4	4	4	4	1	1	1	2	2	1
5	5	4	5	5	5	5	5	5	5	5	5	5	5	5	5	4	4	4	5	5	5	4	5	5	5	5	2	2	2	2	4	4	4	4	4	4
5	5	5	5	4	5	5	5	4	5	5	5	4	4	5	5	5	3	3	4	4	4	3	2	2	2	2	4	5	5	5	2	2	3	3	2	2
5	5	4	5	5	5	5	5	5	5	4	5	5	5	4	5	5	5	4	4	4	5	5	3	3	3	3	5	5	5	4	1	1	1	2	2	2
5	4	5	5	5	5	5	5	5	4	5	5	5	5	5	5	4	4	5	5	4	4	5	2	2	2	2	5	4	5	5	3	3	3	2	3	3
5	5	5	4	5	5	4	5	5	5	5	4	5	5	5	4	4	4	5	5	4	5	5	1	1	1	1	5	5	4	4	2	2	2	3	3	2
4	5	5	5	4	5	5	5	4	5	5	5	4	5	5	5	5	5	5	5	5	5	5	2	2	2	2	4	5	5	5	3	3	3	4	4	3
5	5	5	5	5	5	5	5	5	5	5	5	5	5	4	4	4	4	5	5	5	5	5	2	2	2	2	5	5	5	5	1	1	1	1	1	1
4	4	4	4	4	4	4	4	5	5	4	4	4	5	5	5	4	4	4	4	4	3	3	1	1	1	1	4	4	4	4	2	2	2	2	2	2
5	5	5	5	5	5	5	4	4	4	4	4	4	4	4	3	3	4	4	3	3	3	4	2	2	2	2	3	3	3	3	3	3	3	3	3	3
3	3	3	3	3	3	3	3	2	2	2	2	2	2	2	2	3	3	2	2	3	3	3	5	5	5	5	2	2	2	2	4	4	4	4	4	4
5	4	4	4	4	4	4	4	4	5	5	4	4	4	4	4	3	3	3	4	4	4	3	1	1	1	1	4	4	4	4	2	2	2	2	2	2
4	4	4	5	5	4	4	4	5	4	4	4	4	5	4	4	3	3	4	4	4	3	4	2	2	2	2	4	4	4	5	1	1	1	2	2	2
4	4	4	4	4	5	5	4	4	4	4	5	5	4	4	4	3	4	4	3	3	4	4	2	2	2	2	5	4	4	4	3	3	3	2	2	3
4	5	4	4	4	4	4	5	4	4	4	4	4	4	4	3	3	3	3	4	4	4	3	2	2	2	2	4	4	5	4	2	2	2	1	1	2
3	3	3	3	3	3	3	3	3	3	3	3	3	3	3	3	4	4	4	3	3	3	4	5	5	5	5	1	1	1	1	5	5	5	5	5	5
2	2	2	2	2	2	2	2	2	2	2	2	2	2	2	1	1	1	2	2	2	1	1	5	5	5	5	2	2	2	2	4	4	4	4	4	4
4	4	4	4	3	3	4	4	4	4	3	3	3	4	4	4	3	3	4	4	4	4	3	4	4	4	3	3	3	3	3	5	5	5	5	5	5
5	4	4	4	4	4	4	4	4	4	4	4	4	4	3	3	3	4	4	4	5	5	4	1	1	1	1	4	4	4	4	2	2	2	2	2	2
5	5	5	5	5	5	5	5	5	5	5	5	5	5	5	5	5	5	5	5	5	5	5	2	2	2	2	5	5	5	5	1	1	1	1	1	1
4	4	4	4	4	4	4	5	5	5	5	5	5	4	4	4	5	5	5	4	4	5	5	3	3	3	3	4	5	5	5	2	2	2	2	2	2
5	5	5	5	5	5	5	5	5	5	5	5	5	5	4	5	5	5	5	4	4	4	4	1	1	1	1	5	5	5	5	2	2	2	2	2	2
5	5	5	4	4	5	5	5	4	4	4	5	5	5	4	4	5	5	4	4	5	5	5	2	2	2	2	4	5	5	5	2	2	2	3	3	2
5	5	5	5	5	4	4	5	5	5	5	5	4	4	5	5	4	5	5	5	5	5	4	2	2	2	2	5	5	5	4	3	3	3	2	2	2
4	4	4	4	4	4	4	4	4	4	4	4	4	4	4	4	4	4	4	5	5	5	5	2	2	2	2	4	4	4	4	3	3	3	3	3	3
3	3	3	3	3	3	3	3	3	3	3	3	3	3	1	1	1	2	2	1	2	1	2	5	5	5	5	2	2	2	2	4	4	4	4	4	4
5	5	5	5	5	4	4	5	5	5	4	4	5	5	4	4	4	5	5	5	4	4	5	2	2	2	2	5	5	5	5	3	3	3	3	3	3
5	5	4	4	4	5	5	5	5	4	5	5	4	5	5	5	5	4	4	5	5	4	4	1	1	1	1	4	5	5	5	2	2	2	2	2	2
4	5	5	5	5	5	5	4	5	5	5	5	5	4	4	4	5	5	5	5	5	5	5	2	2	2	2	5	5	4	5	3	3	3	3	3	2
5	4	5	5	5	5	5	5	4	5	5	5	5	5	5	5	4	4	4	5	5	5	4	2	2	2	2	5	4	5	5	2	2	2	2	3	2
5	5	5	5	5	5	5	5	5	5	5	5	5	5	5	5	5	5	5	4	4	4	5	2	2	1	1	5	5	5	4	3	3	2	2	3	3
5	5	5	5	5	5	5	5	5	4	4	5	5	5	5	5	4	4	4	5	5	4	5	2	2	2	2	5	5	5	5	3	3	3	3	3	3
5	5	4	4	5	5	5	4	4	5	5	5	5	5	5	4	4	3	4	3	3	4	4	5	5	5	5	2	2	2	2	4	4	4	4	4	5
5	5	5	5	4	4	4	5	5	5	4	4	4	5	4	5	5	5	5	5	5	5	5	1	1	1	1	5	4	4	5	2	2	2	2	2	2
4	4	5	5	5	5	5	4	4	5	5	5	5	4	5	5	5	5	4	4	4	5	5	2	2	2	2	4	5	5	4	3	3	2	2	3	2
5	5	4	4	5	5	5	5	5	4	5	5	5	5	5	5	4	4	5	5	5	4	4	2	2	2	2	5	5	5	5	2	2	3	3	3	3
4	4	4	4	5	5	4	4	4	4	4	4	5	5	4	4	3	3	3	4	4	3	3	1	1	1	1	4	4	4	4	2	2	2	2	2	2
4	4	3	3	3	3	3	3	3	4	3	3	3	3	1	1	2	2	2	1	1	1	2	5	5	5	5	2	2	2	2	4	4	4	4	4	4
3	3	2	2	2	2	3	3	2	2	2	2	2	3	1	2	1	1	2	2	2	2	2	5	5	5	5	2	2	2	2	5	5	5	5	5	5
4	4	4	3	3	4	4	3	3	4	4	3	3	3	4	4	5	5	4	4	4	5	5	3	3	4	4	4	3	4	3	3	3	2	2	3	3
5	5	5	5	5	5	5	5	5	5	5	5	5	5	5	5	5	4	4	5	5	5	5	2	2	2	2	5	5	5	5	1	1	1	1	1	1
5	4	4	5	5	5	5	4	4	5	5	5	4	4	5	5	5	5	5	5	4	4	4	2	2	2	2	5	5	5	5	2	2	2	2	2	2
5	5	5	4	4	5	5	5	5	5	4	4	5	5	5	5	5	4	4	4	5	5	5	2	2	2	2	5	4	5	5	1	1	2	2	2	1
5	5	5	4	5	5	5	5	4	4	5	5	5	5	4	4	5	5	5	4	4	5	4	4	4	3	3	5	5	5	5	3	3	3	3	3	2
4	4	4	5	5	5	5	4	5	5	5	4	4	5	5	5	4	4	4	5	5	5	4	1	1	1	1	5	4	4	5	2	3	2	3	3	3
5	5	5	4	4	4	4	5	5	5	5	5	5	4	4	4	5	5	5	5	4	4	5	2	2	2	2	4	5	5	5	1	1	2	2	3	2
3	5	5	5	5	5	5	4	4	4	5	5	5	5	5	5	4	4	4	4	5	5	5	3	3	3	3	5	5	5	4	2	2	3	3	3	2
5	5	5	5	5	5	5	5	5	5	4	5	5	5	5	5	4	4	4	4	5	5	5	2	3	2	3	5	4	5	5	3	3	3	2	2	2
4	5	5	5	5	5	5	5	5	5	5	5	5	5	1	1	1	2	2	1	2	2	1	5	5	4	4	2	2	2	2	3	3	3	3	3	3
3	4	4	4	4	4	4	4	4	4	4	4	4	4	2	2	2	1	1	2	1	1	2	5	5	5	5	3	3	3	3	5	5	5	5	5	5
5	5	5	5	5	5	5	5	5	5	5	5	5	5	5	4	4	4	5	5	5	5	4	2	2	2	2	5	5	5	5	1	1	1	1	1	1
4	4	5	5	5	4	4	5	5	4	4	5	5	5	4	4	4	5	5	5	5	4	5	2	2	2	2	4	5	4	5	3	3	2	2	3	3
5	5	4	4	5	5	5	4	4	5	5	5	4	4	5	5	5	5	3	5	5	5	4	1	1	1	1	5	5	5	5	2	2	2	3	3	2
5	5	5	5	4	5	5	5	5	5	5	4	5	5	5	5	5	4	4	5	5	4	4	2	2	2	2	5	5	5	5	3	3	2	2	3	3
4	5	5	5	5	4	4	5	5	5	4	5	5	4	5	5	5	5	5	4	4	5	5	2	2	2	2	4	4	5	5	2	2	3	3	2	3
2	2	2	2	2	2	2	3	3	3	3	3	3	3	1	1	2	1	2	1	2	1	2	5	5	5	5	2	2	2	2	4	4	4	4	4	4
3	3	3	3	3	3	3	2	2	2	2	2	2	2	2	2	1	1	1	2	1	2	2	4	4	4	4	2	2	2	2	3	3	3	3	3	3
3	3	2	2	3	3	2	3	3	3	2	2	3	3	1	1	1	1	1	2	2	2	1	5	5	5	5	2	2	2	2	5	5	5	5	5	5
2	2	2	3	2	2	3	2	2	3	3	2	2	3	2	2	2	1	1	1	2	2	1	5	5	5	5	2	2	2	2	4	4	4	4	4	4
2	2	2	2	2	2	2	3	3	3	2	2	3	3	1	1	2	2	1	1	1	2	2	5	5	5	5	2	2	2	2	4	4	4	4	4	4
3	3	3	3	3	3	3	3	3	2	3	2	2	2	1	1	1	2	2	2	2	1	2	4	4	4	4	3	3	3	3	3	3	3	3	3	3
3	3	3	3	3	3	3	3	3	3	3	3	3	3	2	2	2	1	1	1	1	2	2	5	5	5	5	3	3	3	3	4	4	4	4	4	4
1	1	1	1	1	1	1	2	2	2	2	2	2	2	2	2	2	1	1	1	1	1	2	5	5	5	5	2	2	2	2	4	4	4	4	4	4
2	2	2	2	2	2	2	3	3	3	3	3	3	3	3	3	3	2	2	2	2	2	2	5	5	5	5	2	2	2	2	4	4	4	4	4	4
1	1	1	1	1	1	1	2	2	2	2	2	2	2	1	1	1	2	2	2	2	1	1	4	4	4	4	2	3	2	3	5	5	5	5	5	5
2	2	2	2	2	2	2	3	3	3	3	3	3	3	1	1	2	2	2	2	1	1	2	5	5	5	5	3	3	3	3	5	5	5	5	5	5
3	3	3	3	3	3	3	3	4	4	4	4	3	3	2	2	2	2	1	1	1	2	2	4	4	5	5	2	2	2	2	5	5	5	5	5	5
2	2	2	2	2	2	2	3	3	3	3	3	3	3	1	1	1	2	2	2	1	1	1	5	5	5	5	3	3	3	3	5	5	5	5	5	5
3	3	3	3	3	3	3	2	2	2	2	2	2	2	5	5	5	5	4	4	4	5	5	3	3	3	3	4	4	4	4	3	3	3	3	3	3
2	2	2	2	2	2	2	3	3	3	3	3	3	3	2	2	2	1	1	1	1	2	2	5	5	5	5	2	2	2	2	4	4	4	4	4	4
3	3	3	3	3	3	3	3	3	3	3	3	3	3	2	2	2	2	2	1	1	2	2	5	5	5	5	3	3	3	3	4	4	4	4	4	4
2	2	2	2	2	2	2	3	3	3	3	3	3	3	1	1	1	1	2	2	2	1	2	3	3	3	3	2	2	2	2	3	3	3	3	3	3
3	3	3	3	3	3	3	2	2	2	2	2	2	2	1	1	1	1	1	2	2	2	2	4	4	4	4	3	3	3	3	5	5	5	5	5	5
4	4	4	4	4	4	4	3	3	3	3	3	3	3	2	2	2	2	2	1	1	1	1	5	5	5	5	2	2	2	3	4	4	4	4	4	4
2	2	2	2	2	2	2	3	3	3	3	3	3	3	2	3	3	3	3	3	2	2	2	4	4	4	4	3	3	3	3	3	3	3	3	3	3
3	3	3	3	3	3	3	4	4	4	4	4	4	4	5	4	4	4	4	5	5	5	4	2	2	2	2	4	4	4	4	2	2	2	2	2	2
2	2	2	2	2	2	2	3	3	3	3	3	3	3	1	1	1	2	2	1	2	1	2	5	5	5	5	3	3	3	3	4	4	4	4	4	4
3	3	3	3	3	3	3	2	2	2	2	2	2	2	2	2	2	1	1	2	2	2	2	4	4	4	4	2	2	2	2	3	3	3	3	3	3
4	4	4	4	4	4	4	3	3	3	3	3	3	3	2	2	2	2	1	1	1	2	2	5	5	5	5	3	3	3	3	4	4	4	4	4	4
3	3	3	3	3	3	3	4	4	4	4	4	4	4	5	5	5	5	5	4	4	4	4	2	2	2	2	4	4	4	4	3	3	3	3	3	3
2	2	2	2	2	2	2	3	3	3	3	3	3	3	2	2	2	2	1	1	1	1	2	5	5	5	5	3	3	3	3	4	4	4	4	4	4
4	4	4	4	4	4	4	2	2	2	2	2	2	2	1	1	1	2	2	1	2	1	1	4	4	4	4	2	2	2	2	5	5	5	5	5	5
3	3	3	3	3	3	3	3	3	3	3	3	3	3	2	2	2	2	2	2	2	2	2	5	5	5	5	3	3	3	3	4	4	4	4	4	4
5	5	5	5	5	5	5	4	4	4	4	4	4	4	5	5	5	5	5	4	4	4	5	2	2	2	2	4	4	4	4	3	3	3	3	3	3
4	4	4	4	4	4	4	5	5	5	5	5	5	5	4	4	4	4	4	4	4	4	4	2	2	2	2	5	5	5	5	3	3	3	3	3	3
3	3	3	3	3	3	3	2	2	2	2	2	2	2	1	1	1	2	2	1	2	1	2	5	5	5	5	2	2	2	2	4	4	4	4	4	4
3	2	2	2	2	2	2	3	3	3	3	3	3	3	2	2	2	1	1	2	2	2	1	5	5	5	5	3	3	3	3	4	4	4	4	4	4
3	3	3	3	3	3	3	2	2	2	2	2	2	2	1	1	2	2	3	3	2	3	2	4	4	4	4	2	2	2	2	5	5	5	5	5	5
4	4	4	4	4	4	4	3	3	3	3	3	3	3	2	2	1	1	2	1	1	1	2	5	5	5	5	3	3	3	3	4	4	4	4	4	4
3	3	3	3	3	3	3	3	3	3	3	3	3	3	1	1	2	2	1	2	2	2	1	4	4	4	4	3	3	3	3	3	3	3	3	3	3
2	2	2	2	2	2	2	3	3	3	3	3	3	3	3	3	3	4	4	4	4	3	3	5	5	5	5	4	4	4	4	5	5	5	5	5	5
5	5	5	5	5	5	5	4	4	4	4	4	4	4	5	5	5	5	5	5	5	5	5	1	1	1	1	5	5	5	5	1	1	1	1	1	1
3	3	3	3	3	3	3	3	3	3	3	3	3	3	4	4	4	4	4	3	3	3	3	5	5	5	5	3	3	3	3	4	4	4	4	4	4
2	2	2	2	2	2	2	3	3	3	3	3	3	3	1	1	1	2	2	2	1	1	2	4	4	4	4	2	2	2	2	5	5	5	5	5	5
3	3	3	3	3	3	3	2	2	2	2	2	2	2	2	2	2	1	1	1	1	2	2	3	3	3	3	1	1	1	1	4	4	4	4	4	4
4	4	4	4	4	4	4	3	3	3	3	3	3	3	1	1	1	2	2	2	2	1	1	5	5	5	5	3	3	3	3	4	4	4	4	4	4
3	3	3	3	3	3	3	4	4	4	4	4	4	4	5	5	5	5	5	5	5	5	5	2	2	2	2	4	4	4	4	3	3	3	3	3	3
3	3	3	3	3	3	3	3	3	3	3	3	3	3	2	2	2	3	3	3	2	2	2	5	5	5	5	3	3	3	3	5	5	5	5	5	5
3	3	3	3	3	3	3	2	2	2	2	2	2	2	3	3	3	3	3	3	3	3	3	5	5	4	4	2	2	2	2	4	4	4	4	4	4
2	2	2	2	2	2	2	1	1	1	1	1	1	1	2	2	2	2	2	2	2	2	2	5	5	5	5	1	1	1	1	5	5	5	5	5	5
4	4	4	4	4	4	4	5	5	5	5	5	5	5	4	4	4	4	4	4	4	4	4	2	2	2	2	5	5	5	5	2	2	2	2	2	2
5	5	5	5	5	5	5	4	4	4	4	4	4	4	3	3	3	3	3	3	3	3	3	1	1	1	1	4	4	4	4	1	1	1	1	1	1
4	4	4	4	4	4	4	3	3	3	3	3	3	3	4	4	4	4	4	3	3	3	4	2	2	2	2	3	3	3	3	2	2	2	2	2	2
3	3	3	3	3	3	3	2	2	2	2	2	2	2	1	1	1	1	2	2	2	2	2	5	5	5	5	2	2	2	2	4	4	4	4	4	4
2	2	2	2	2	2	2	3	3	3	3	3	3	3	2	2	2	2	2	2	2	2	2	5	5	5	5	3	3	3	3	5	5	5	5	5	5
3	3	3	3	3	3	3	1	1	1	1	1	1	1	1	1	1	2	2	2	2	1	1	5	5	5	5	1	1	1	1	5	5	5	5	5	5
5	5	5	5	5	5	5	4	4	4	4	4	4	4	5	5	5	5	5	5	5	5	5	2	2	2	2	4	4	4	4	2	2	2	2	2	2
4	4	4	4	4	4	4	5	5	5	5	5	5	5	4	4	4	4	4	4	4	4	4	2	2	2	2	5	5	5	5	1	1	1	1	1	1
5	5	5	5	5	5	5	4	4	4	4	4	4	4	3	3	3	3	3	3	3	3	3	2	2	2	2	4	4	4	4	2	2	2	2	2	2
3	3	3	3	3	3	3	3	3	3	3	3	3	3	3	3	4	4	4	4	3	3	3	4	4	4	4	3	3	3	3	3	3	3	3	3	3
3	3	3	3	3	3	3	2	2	2	2	2	2	2	2	1	1	1	1	1	2	2	2	5	5	5	5	2	2	2	2	4	4	4	4	4	4
2	2	2	2	2	2	2	1	1	1	1	1	1	1	2	2	2	2	2	2	2	2	2	5	5	5	5	1	1	1	1	5	5	5	5	5	5
3	3	3	3	3	3	3	2	2	2	2	2	2	2	1	1	2	2	1	1	1	2	2	4	5	5	4	2	2	2	2	4	4	4	4	4	4
4	4	4	4	4	4	4	3	3	3	3	3	3	3	2	2	2	1	2	2	2	1	1	5	5	5	5	3	3	3	3	5	5	5	5	5	5
5	5	5	5	5	5	5	4	4	4	4	4	4	4	5	5	5	5	4	4	4	4	4	2	2	2	2	4	4	4	4	2	2	2	2	2	2
4	4	4	4	4	4	4	5	5	5	5	5	5	5	4	4	4	4	4	4	5	5	5	2	2	2	2	5	5	5	5	2	2	2	2	2	2
5	5	5	5	5	5	5	4	4	4	4	4	4	4	5	5	5	5	5	5	4	4	4	2	2	2	2	4	4	4	4	1	1	1	1	1	1
4	4	4	4	4	4	4	3	3	3	3	3	3	3	3	3	4	4	4	4	3	3	3	2	2	2	2	3	3	3	3	2	2	2	2	2	2
3	3	3	3	3	3	3	2	2	2	2	2	2	2	1	1	1	2	2	1	1	2	2	5	5	5	5	2	2	2	2	4	4	4	4	4	4
1	1	1	1	1	1	1	2	2	2	2	2	2	2	2	2	1	1	2	2	1	2	1	5	5	5	5	2	2	2	2	5	5	5	5	5	5
2	2	2	2	2	2	2	3	3	3	3	3	3	3	1	1	2	2	1	2	2	1	2	5	4	4	5	3	3	3	3	4	4	4	4	4	4
5	5	5	5	5	5	5	4	4	4	4	4	4	4	5	5	5	5	5	5	4	4	4	2	3	3	2	5	5	5	5	2	2	2	2	2	2
2	2	2	2	2	2	2	3	3	3	3	3	3	3	2	2	2	2	2	2	2	2	2	5	5	4	4	3	3	3	3	3	4	4	4	4	4
3	3	3	3	3	3	3	4	4	4	4	4	4	4	5	5	5	5	4	4	4	5	4	2	2	2	2	4	4	4	4	1	1	1	1	1	1
2	2	2	2	2	2	2	3	3	3	3	3	3	3	4	3	3	3	3	3	2	2	2	5	5	5	5	3	3	3	3	5	5	5	5	5	5
1	1	1	1	1	1	1	2	2	2	2	2	2	2	2	2	1	1	1	2	1	1	2	4	3	3	4	2	2	2	2	4	4	4	4	4	4
2	2	2	2	2	2	2	1	1	1	1	1	1	1	1	2	2	2	2	1	2	2	1	5	5	5	5	2	2	2	2	5	5	4	5	4	5
2	2	2	2	2	2	2	3	3	3	3	3	3	3	2	2	2	2	2	2	1	1	2	4	4	4	4	3	3	3	3	4	5	4	4	5	4
4	4	4	4	4	4	4	5	5	5	5	5	5	5	5	5	5	4	4	4	5	5	5	2	1	2	1	5	5	5	5	2	2	2	2	2	2
3	3	3	3	3	3	3	4	4	4	4	4	4	4	4	4	4	5	5	5	5	5	4	2	2	2	2	4	4	4	4	1	1	1	1	1	1
5	5	5	5	5	5	5	4	4	4	4	4	4	4	4	4	5	5	5	4	4	4	5	3	2	2	2	3	3	3	3	1	1	1	1	1	1
3	3	3	3	3	3	3	2	2	2	2	2	2	2	1	1	1	1	2	2	2	1	1	4	5	5	5	2	2	2	2	4	4	4	4	4	4
1	1	1	1	1	1	1	2	2	2	2	2	2	2	2	2	2	2	2	1	1	1	1	4	4	4	4	1	1	1	1	5	5	5	5	5	5
3	3	4	4	4	4	4	5	5	5	5	5	5	5	4	4	4	5	5	5	5	4	4	1	1	1	1	4	4	4	4	2	2	2	2	2	2
4	4	4	4	4	4	4	5	5	5	5	5	5	5	5	5	5	5	5	4	4	4	5	2	2	2	2	5	5	5	5	2	2	2	2	2	2
2	2	2	2	2	2	2	3	3	3	3	3	3	3	1	1	2	2	2	2	2	1	1	5	5	5	5	3	3	3	3	5	5	5	5	5	5
